# Supplementary material for: Massive analysis of 64,628 bacterial genomes to decipher water reservoir and origin of mobile colistin resistance genes: is there another role for these enzymes?
Source: Sci Rep. 2020 Apr 6;10:5970. doi: 10.1038/s41598-020-63167-5 (PMC7136264; doi:10.1038/s41598-020-63167-5)
Supplement: Supplementary file 7 — Supplementary Information 7. [file 41598_2020_63167_MOESM7_ESM.xls]

## Sheet: Metadata
MCR variants	Species name	Strain	% Identity with MCR variants	Bioproject	collection date	Collection country	isolation source	Host	Host organisms
MCR-1	Acinetobacter baumannii	Ab1	100	PRJNA450497		China	-	Homo sapiens	Human
MCR-1	Klebsiella pneumoniae	GBGD34	100	PRJNA506899	2015	China	Gut	Homo sapiens	Human
MCR-1	Klebsiella pneumoniae	PN100	100	PRJNA503337	2015	Thailand		Chrysomya sp. (blowfly)	Insect
MCR-1	Klebsiella pneumoniae	PN107	100	PRJNA503337	2015	Thailand		Chrysomya sp. (blowfly)	Insect
MCR-1	Klebsiella pneumoniae	PN77	100	PRJNA503337	2015	Thailand		Chrysomya sp. (blowfly)	Insect
MCR-1	Klebsiella pneumoniae	PN79	100	PRJNA503337	2015	Thailand	-	Chrysomya sp. (blowfly)	Insect
MCR-1	Klebsiella pneumoniae	PN104	100	PRJNA503337	2015	Thailand	-	Chrysomya sp. (blowfly)	Insect
MCR-1	Klebsiella pneumoniae	PN106	100	PRJNA503337	2015	Thailand	-	Chrysomya sp. (blowfly)	Insect
MCR-1	Klebsiella pneumoniae	PN110	100	PRJNA503337	2015	Thailand	-	Chrysomya sp. (blowfly)	Insect
MCR-1	Klebsiella pneumoniae	PN105	100	PRJNA503337	2015	Thailand	-	Chrysomya sp. (blowfly)	Insect
MCR-1	Klebsiella pneumoniae	PN114	100	PRJNA503337	2015	Thailand	-	Chrysomya sp. (blowfly)	Insect
MCR-1	Klebsiella pneumoniae	PN120	100	PRJNA503337	2015	Thailand	-	Chrysomya sp. (blowfly)	Insect
MCR-1	Klebsiella pneumoniae	PN118	100	PRJNA503337	2015	Thailand	-	Chrysomya sp. (blowfly)	Insect
MCR-1	Klebsiella pneumoniae	PN84	100	PRJNA503337	2015	Thailand	-	Chrysomya sp. (blowfly)	Insect
MCR-1	Klebsiella pneumoniae	PN81	100	PRJNA503337	2015	Thailand	-	Chrysomya sp. (blowfly)	Insect
MCR-1	Klebsiella pneumoniae	PN95	100	PRJNA503337	2015	Thailand	-	Chrysomya sp. (blowfly)	Insect
MCR-1	Klebsiella pneumoniae	PN96	100	PRJNA503337	2015	Thailand	-	Chrysomya sp. (blowfly)	Insect
MCR-1	Klebsiella pneumoniae	PN97	100	PRJNA503337	2015	Thailand	-	Chrysomya sp. (blowfly)	Insect
MCR-1	Klebsiella pneumoniae	PN98	100	PRJNA503337	2015	Thailand	-	Chrysomya sp. (blowfly)	Insect
MCR-1	Klebsiella pneumoniae	GB015	100	PRJNA482733	2016	China	Environment	-	Environment
MCR-1	Klebsiella pneumoniae	WCHKP015376	100	PRJNA353728	2017	China	-	Homo sapiens	Human
MCR-1	Klebsiella pneumoniae	QS17-0029	100	PRJNA414481	2017	Thailand	-	-
MCR-1	Klebsiella pneumoniae	SCKP020138	100	PRJNA353728	-	China	-	Homo sapiens	Human
MCR-1	Klebsiella pneumoniae	NH54	100	PRJNA418370	2016	Thailand	rectal swab	Homo sapiens	Human
MCR-1	Klebsiella pneumoniae	SC417	100	PRJNA432294	2017	China	Environment	-	Environment
MCR-1	Klebsiella pneumoniae	SC137	100	PRJNA432294	2016	China	Environment	-	Environment
MCR-1	Klebsiella pneumoniae	SC401	100	PRJNA432294	2017	China	Environment	-	Environment
MCR-1	Klebsiella pneumoniae	YH17175	100	PRJNA434044	2016	China	-	chicken	Animal
MCR-1	Klebsiella pneumoniae	M1A	100	PRJNA415896	2016	Portugal	human feces	Homo sapiens	Human
MCR-1	Klebsiella pneumoniae	WCHKP030775	100	PRJNA353728	2017	China	-	Homo sapiens	Human
MCR-1	Klebsiella pneumoniae	WCHKP030795	100	PRJNA353728	2017	China	-	Homo sapiens	Human
MCR-1	Klebsiella pneumoniae	WCHKP1929	100	PRJNA353728	2017	China	Sewage	-	Environment
MCR-1	Klebsiella pneumoniae	WCHKP1931	100	PRJNA353728	2017	China	Sewage	-	Environment
MCR-1	Klebsiella pneumoniae	QS17-0161	100	PRJNA414489	2017	Thailand	Sputum	Homo sapiens	Human
MCR-1	Klebsiella pneumoniae	GMR-RA-453.16	100	PRJNA343664	2016	Colombia	Blood	Homo sapiens	Human
MCR-1	Klebsiella pneumoniae	K7118	100	PRJNA388519	2016	China	Blood	Homo sapiens	Human
MCR-1	Klebsiella pneumoniae	K3113	100	PRJNA388518	2015	China	Blood	Homo sapiens	Human
MCR-1	Klebsiella pneumoniae	SCKP-LL83	100	PRJNA353728	2017	China	-	Homo sapiens	Human
MCR-1	Klebsiella pneumoniae	3111F	100	PRJNA382374	2014	Brazil	rectal swab	Homo sapiens	Human
MCR-1	Klebsiella pneumoniae	CCBH24080	100	PRJNA381140	2016	Brazil	Urine	Homo sapiens	Human
MCR-1	Klebsiella pneumoniae	WCHKP1511	100	PRJNA353728	2015	China	hospital sewage	-	Environment
MCR-1	Klebsiella pneumoniae	Klebsiella pneumoniae 1074	99.82	PRJEB25114	2018	Italy	Homo sapiens	Homo sapiens	Human
MCR-1	Klebsiella pneumoniae	KP-6884	99.82	PRJNA320950	2014	Italy	rectal swab	Homo sapiens	Human
MCR-1	Klebsiella pneumoniae	Klebsiella pneumoniae 1041	99.82	PRJEB25114	2018	Italy	Homo sapiens	Homo sapiens	Human
MCR-1	Salmonella enterica	STY196	100	PRJEB23875	2014	Italy	swine	-	Animal
MCR-1	Salmonella enterica	STY154	100	PRJEB23875	2013	Italy	swine	-	Animal
MCR-1	Salmonella enterica	STY150	100	PRJEB23875	2012	Italy	swine	-	Animal
MCR-1	Salmonella enterica	2017K-0021	100	PRJNA230403	-	-	-	-
MCR-1	Salmonella enterica	N17-0346	100	PRJNA378379	2017	Switzerland	blood	Homo sapiens	Human
MCR-1	Salmonella enterica	CFSAN064033	100	PRJNA186035	2009	Germany	turkey	-	Animal
MCR-1	Salmonella enterica	BCW_5841	100	PRJNA203445	-	-	culture	-
MCR-1	Salmonella enterica	Sal25	100	PRJNA286978	2011	-	Food product	-	Environment
MCR-1	Salmonella enterica Heidelberg	SA_074	100	PRJNA412373	2015	Brazil	intestinal content	swine	Animal
MCR-1	Salmonella enterica Indiana	D90	100	PRJNA393900	2013	China	Chicken	-	Animal
MCR-1	Salmonella enterica Paratyphi B	2012CEB4337SAL	100	PRJNA296856	2012	France	guinea fowl pie (raw)	-	Animal
MCR-1	Salmonella enterica Albany	SCMYP1	100	PRJNA506326	2017	China	Liver	swine	Animal
MCR-1	Salmonella enterica Derby	2013LSAL02374	100	PRJNA296856	2013	France	chipolata sausage	-	Environment
MCR-1	Salmonella enterica Heidelberg	SA_041	100	PRJNA412373	2015	Brazil	intestinal content	swine	Animal
MCR-1	Salmonella enterica Paratyphi B	2012CEB2196SAL	100	PRJNA296856	2012	France	Food product	-	Environment
MCR-1	Salmonella enterica Saintpaul	SLRe1401	100	PRJNA508957	2014	Brazil	Turkey meat	-	Animal
MCR-1	Salmonella enterica Schwarzengrund	SA323	100	PRJNA389548	2015	Brazil	Poultry	-	Animal
MCR-1	Salmonella enterica subsp. enterica	Strain: 08-00436	100	PRJNA380613	2008	Germany	chicken skin	-	Animal
MCR-1	Salmonella enterica Typhimurium	SLRe1503	100	PRJNA508957	2015	Brazil	Pork carcass	-	Animal
MCR-1	Salmonella enterica Typhimurium	SLRe1505	100	PRJNA508957	2015	Brazil	Pork carcass	-	Animal
MCR-1	Salmonella enterica Typhimurium	SLRe1402	100	PRJNA508957	2014	Brazil	Poultry meat	-	Animal
MCR-1	Salmonella enterica Typhimurium	SLRe1501	100	PRJNA508957	2015	Brazil	Pork carcass	-	Animal
MCR-1	Salmonella enterica Typhimurium	SLRe1601	100	PRJNA508957	2016	Brazil	Pork meat	-	Animal
MCR-1	Salmonella enterica Typhimurium	WW012	100	PRJNA391357	2016	China	Instant pork	-	Animal
MCR-1	Salmonella enterica Typhimurium	GMR-S-1257	100	PRJNA343664	2015	Colombia	Stool	Homo sapiens	Human
MCR-1	Salmonella enterica Typhimurium	GMR-S-1454	100	PRJNA343664	2015	Colombia	Urine	Homo sapiens	Human
MCR-1	Salmonella enterica Typhimurium	GMR-S-356.16	100	PRJNA343664	2016	Colombia	Stool	Homo sapiens	Human
MCR-1	Salmonella enterica Typhimurium	2012CEB2427SAL	100	PRJNA296856	2012	France	boot swabs from broiler farm	-	Environment
MCR-1	Salmonella enterica Typhimurium	2013LSAL04524	100	PRJNA296856	2012	France	boot swabs from chicken facility	-	Environment
MCR-1	Salmonella sp.	SSDFZ54	100	PRJNA512639	2018	China	feces	-	Animal
MCR-1	Salmonella sp.	SSDFZ69	98.5	PRJNA512641	2018	China	feces	-	Environment
MCR-1	Shigella boydii	ECCTRSRTH11	100	PRJNA389557	2016	Thailand	Rectal swab	Swine	Animal
MCR-1	Shigella boydii	ECH+05	100	PRJNA389557	2014	Thailand	Rectal swab	Swine	Animal
MCR-1	Shigella boydii	ECSW+09	100	PRJNA389557	2015	Thailand	Rectal swab	Swine	Animal
MCR-1	Shigella sonnei	ECCTRSRTH08	100	PRJNA389557	2016	Thailand	Rectal swab	Swine	Animal
MCR-1	Shigella sonnei	ECH+04	100	PRJNA389557	2014	Thailand	Rectal swab	Swine	Animal
MCR-1	Shigella sonnei	ECSW+12	100	PRJNA389557	2015	Thailand	Rectal swab	Swine	Animal
MCR-1	Shigella sonnei	ECCTRSRTH10	100	PRJNA389557	2017	Thailand	Rectal swab	Swine	Animal
MCR-1	Shigella sonnei	ECCTRSRTH09	100	PRJNA389557	2016	Thailand	Rectal swab	Swine	Animal
MCR-1	Shigella sonnei	ECCTRPRTH01	100	PRJNA389557	2017	Thailand	Rectal swab	Homo sapiens	Human
MCR-1	Shigella sonnei	ECCTRSRTH03	100	PRJNA389557	2016	Thailand	Rectal swab	Swine	Animal
MCR-1	Shigella sonnei	ECCTRPRTH04	100	PRJNA389557	2017	Thailand	Rectal swab	Homo sapiens	Human
MCR-1	Shigella sonnei	ECCTRPRTH02	100	PRJNA389557	2017	Thailand	Rectal swab	Homo sapiens	Human
MCR-1	Shigella sonnei	ECCTRPRTH03	100	PRJNA389557	2017	Thailand	Rectal swab	Homo sapiens	Human
MCR-1	Shigella sonnei	ECCTRSRTH04	100	PRJNA389557	2016	Thailand	Rectal swab	Swine	Animal
MCR-1	Shigella sonnei	ECCTRSRTH02	100	PRJNA389557	2016	Thailand	Rectal swab	Swine	Animal
MCR-2	Moraxella pluranimalium	CCUG 54913	98.51	PRJNA302716	2001	Spain		Sus scrofa domestica	Animal
MCR-2	Shigella sonnei	ECCTRSRTH05	98.33	PRJNA389557	2016	Thailand	Rectal swab	Swine	Animal
MCR-3	Aeromonas bivalvium	ZJ20-2	95.36	PRJNA408193	2017	China	River		Environment
MCR-3	Aeromonas bivalvium	ZJ19-2	95.36	PRJNA408193	2017	China	River		Environment
MCR-3	Aeromonas caviae	GSH8M-1	96.1	PRJDB6962	2018	Japan	wastewater treatment plant		Environment
MCR-3	Aeromonas caviae	ZJ66-1	96.1	PRJNA408193	2017	China	River		Environment
MCR-3	Aeromonas caviae	ZJ33-3	95.73	PRJNA408193	2017	China	rectal swab	Homo sapiens	Human
MCR-3	Aeromonas caviae	ZJ17-2	95.73	PRJNA408193	2017	China	River		Environment
MCR-3	Aeromonas caviae	ZJ20-2	95.36	PRJEB27351	2017	China	River	Environment	Environment
MCR-3	Aeromonas caviae	ZJ19-2	95.36	PRJEB27351	2017	China	River	Environment	Environment
MCR-3	Aeromonas caviae	L12	94.43	PRJNA270276	2017	Malaysia	-	Lake Water	Environment
MCR-3	Aeromonas dhakensis	173	94.43	PRJNA183198	-	Malaysia	peritoneal fluid	Homo sapiens	Human
MCR-3	Aeromonas hydrophila	ZJ66-1	96.1	PRJEB27351	2017	China	River	Environment	Environment
MCR-3	Aeromonas hydrophila	ZJ33-3	95.73	PRJEB27351	2017	China	rectal swab	Homo sapiens	Human
MCR-3	Aeromonas hydrophila	ZJ17-2	95.73	PRJEB27351	2017	China	River	Environment	Environment
MCR-3	Aeromonas jandaei	Aer337	95.73	PRJNA506284	2004	Brazil	fecal sample	Homo sapiens	Human
MCR-3	Aeromonas media	CECT 4232	95.18	PRJEB7032	-	-	-	-	-
MCR-3	Aeromonas media	Z1-6	94.25	PRJEB27351	2017	China	chicken meat	meat	Animal
MCR-3	Aeromonas media	Z1-6	94.25	PRJNA408193	2017	China	chicken meat	-	Animal
MCR-3	Aeromonas salmonicida	Z5-5	96.29	PRJEB27351	2017	China	chicken meat	meat	Animal
MCR-3	Aeromonas salmonicida	Z5-5	96.29	PRJNA408193	2017	China	chicken meat		Animal
MCR-3	Aeromonas sp. HZM	HZM	94.25	PRJNA236450	2013	Malaysia	Southeast Pahang tropical peat swamp forest soil		Environment
MCR-3	Aeromonas sp. w55	w55	95.18	PRJNA448504	2008	China	cloaca	Chiken	Animal
MCR-3	Aeromonas veronii	Z2-7	96.1	PRJEB27351	2017	China	pork	meat	Animal
MCR-3	Aeromonas veronii	ZJ12-3	96.1	PRJEB27351	2017	China	rectal swab	Homo sapiens	Human
MCR-3	Aeromonas veronii	ZJ12-3	96.1	PRJNA408193	2017	China	rectal swab	Homo sapiens	Human
MCR-3	Aeromonas veronii	Z2-7	96.1	PRJNA408193	2017	China	pork	meat	Animal
MCR-3	Aeromonas veronii	126-14	96.1	PRJNA431081	2017	China	Stool sample	Homo sapiens	Human
MCR-3	Aeromonas veronii	17ISAe	95.92	PRJNA438884	2017	South Korea	Spleen	Discus	Animal
MCR-3	Aeromonas veronii	17ISAe	94.25	PRJNA438884	2017	South Korea	Spleen	Discus	Animal
MCR-3	Escherichia coli	KS334	99.82	PRJDB5571	2013	Japan	-	Bos taurus	Animal
MCR-3	Escherichia coli	KS327	99.82	PRJDB5571	2013	Japan	-	Bos taurus	Animal
MCR-3	Escherichia coli	ZTA15/01169-1EB1	99.82	PRJNA394656	2015	Spain	feces	-	Animal
MCR-3	Escherichia coli	CP53	99.82	PRJNA497156	2016	China	pig feces	-	Animal
MCR-3	Escherichia coli	PN47	99.82	PRJNA504530	2015	Thailand	feces	Homo sapiens	Human
MCR-3	Escherichia coli	PN71	99.82	PRJNA504530	2015	Thailand	feces	Homo sapiens	Human
MCR-3	Escherichia coli	1356	99.82	PRJNA400107	2016	China	feces	Homo sapiens	Human
MCR-3	Escherichia coli	SC44	99.82	PRJNA400107	2016	China	feces	Homo sapiens	Human
MCR-3	Escherichia coli	WCHEC025943	99.82	PRJNA418674	2017	China	Sewage	-	Environment
MCR-3	Escherichia coli	LH57	99.82	PRJNA393134	2014	Laos	stool	Homo sapiens	Human
MCR-3	Escherichia coli	ECCTRSRTH06	99.82	PRJNA389557	2016	Thailand	Rectal swab	Swine	Animal
MCR-3	Escherichia coli	WCHEC-LL123	99.82	PRJNA418674	2017	China	secretion sample	Homo sapiens	Human
MCR-3	Escherichia coli	PN45	99.63	PRJNA504530	2015	Thailand	feces	Homo sapiens	Human
MCR-3	Escherichia coli	PN24	99.63	PRJNA504530	2015	Thailand	feces	Poultry	Animal
MCR-3	Escherichia coli	PN42	99.63	PRJNA504530	2015	Thailand	feces	Homo sapiens	Human
MCR-3	Escherichia coli	CHL5009T	99.63	PRJNA495393	2017	New Zealand	Urine	Homo sapiens	Human
MCR-3	Escherichia coli	ECH+09	99.63	PRJNA389557	2014	Thailand	Rectal swab	Homo sapiens	Human
MCR-3	Escherichia coli	EC15	99.63	PRJNA269663	2013	Malaysia	Vulval swab	Pig	Animal
MCR-3	Escherichia coli	YH17185	99.26	PRJNA434044	2016	China	-	Chicken	Animal
MCR-3	Klebsiella pneumoniae	4300STDY6470478	100	PRJEB19226	2016	Thailand	-	-	-
MCR-3	Klebsiella pneumoniae	PB533	99.63	PRJEB11403	2015	Thailand	Pus	Homo sapiens	Human
MCR-3	Klebsiella pneumoniae	PB395	99.45	PRJEB11403	2015	Thailand	Urine	Homo sapiens	Human
MCR-3	Klebsiella pneumoniae	4300STDY7045917	99.45	PRJEB19226	2016	Thailand	-	Homo sapiens	Human
MCR-3	Klebsiella pneumoniae	KPCTRSRTH08	99.45	PRJNA389557	2016	Thailand	Rectal swab	Swine	Animal
MCR-3	Klebsiella pneumoniae	PB517	99.45	PRJEB11403	2015	Thailand	Pus	Homo sapiens	Human
MCR-3	Klebsiella pneumoniae	KPCTRSRTH09	99.26	PRJNA389557	2016	Thailand	Rectal swab	Swine	Animal
MCR-3	Klebsiella pneumoniae	KPCTRSRTH07	99.26	PRJNA389557	2016	Thailand	Rectal swab	Swine	Animal
MCR-3	Klebsiella pneumoniae	KPCTRSRTH06	99.26	PRJNA389557	2016	Thailand	Rectal swab	Swine	Animal
MCR-3	Klebsiella pneumoniae	KPCTRSRTH01	99.26	PRJNA389557	2016	Thailand	Rectal swab	Swine	Animal
MCR-3	Klebsiella pneumoniae	KPCTRSRTH02	99.26	PRJNA389557	2016	Thailand	Rectal swab	Swine	Animal
MCR-3	Salmonella enterica Typhimurium	R9_3269_R1	99.63	PRJNA308370	2008	USA	Stool	Homo sapiens	Human
MCR-3	Shigella boydii	ECSW+04	99.82	PRJNA389557	2015	Thailand	Rectal swab	Swine	Animal
MCR-3	Shigella boydii	ECCTRSRTH11	99.82	PRJNA389557	2016	Thailand	Rectal swab	Swine	Animal
MCR-3	Shigella boydii	ECSW+09	99.82	PRJNA389557	2015	Thailand	Rectal swab	Swine	Animal
MCR-3	Shigella flexneri	ESBL-CM33	99.82	PRJNA389557	2016	Thailand	Food: Beef	Environment	Environment
MCR-3	Shigella flexneri	CTRSIUE-6	99.82	PRJNA389557	2016	Thailand	Urine	Homo sapiens	Human
MCR-3	Shigella sonnei	ECCTRSRTH02	99.82	PRJNA389557	2016	Thailand	Rectal swab	Swine	Animal
MCR-3	Shigella sonnei	ECFood+02	99.82	PRJNA389557	2016	Thailand	Food	Enviromental	Environment
MCR-3	Shigella sonnei	ECH+04	99.82	PRJNA389557	2014	Thailand	Rectal swab	Swine	Animal
MCR-3	Shigella sonnei	ECPUTH05	99.82	PRJNA389557	2016	Thailand	Urine	Homo sapiens	Human
MCR-3	Shigella sonnei	ECSW+05	99.82	PRJNA389557	2015	Thailand	Rectal swab	Swine	Animal
MCR-3	Shigella sonnei	ECCTRSRTH03	99.82	PRJNA389557	2016	Thailand	Rectal swab	Swine	Animal
MCR-3	Shigella sonnei	ECCTRPRTH03	99.82	PRJNA389557	2017	Thailand	Rectal swab	Homo sapiens	Human
MCR-3	Shigella sonnei	ECCTRSRTH08	99.63	PRJNA389557	2016	Thailand	Rectal swab	Swine	Animal
MCR-3	Shigella sonnei	ECCTRSRTH10	99.63	PRJNA389557	2017	Thailand	Rectal swab	Swine	Animal
MCR-3	Shigella sonnei	ECCTRSRTH09	99.63	PRJNA389557	2016	Thailand	Rectal swab	Swine	Animal
MCR-3	Shigella sonnei	ECSW+07	99.63	PRJNA389557	2015	Thailand	Rectal swab	Swine	Animal
MCR-3	Shigella sonnei	ECSW+08	99.63	PRJNA389557	2015	Thailand	Rectal swab	Swine	Animal
MCR-3	Shigella sonnei	ECSW+06	99.63	PRJNA389557	2015	Thailand	Rectal swab	Swine	Animal
MCR-3	Shigella sonnei	ECSW+12	99.45	PRJNA389557	2015		Rectal swab	Swine	Animal
MCR-3	Shigella sonnei	ECCTRSRTH07	99.45	PRJNA389557	2016	Thailand	Rectal swab	Swine	Animal
MCR-3	Shigella sonnei	ECCTRSRTH05	99.45	PRJNA389557	2016	Thailand	Rectal swab	Swine	Animal
MCR-4	Acinetobacter baumannii	AB18PR065	99.63	PRJNA512224	2018	China	feces	Pig	Animal
MCR-4	Acinetobacter baumannii	MRSN15313	99.63	PRJNA505170	2008	Brazil	cerebrospinal fluid	Homo sapiens	Human
MCR-4	Acinetobacter nosocomialis	T228	99.63	PRJNA255268	2010	Thailand	-	Homo sapiens	Human
MCR-4	Enterobacter cloacae complex sp.	Ek3147	99.63	PRJNA470769	2017	Spain	urine	Homo sapiens	Human
MCR-4	Shewanella frigidimarina NCIMB 400	NCIMB 400	99.63	PRJNA13391	-	-	-	-
MCR-4	Shewanella vesiculosa	LMG 24424	99.63	PRJNA504720	2009	Antarctica	coastal marine sediments	-	Environment
MCR-5	Aeromonas hydrophila	WCHAH045096	100	PRJNA415336	2015	China	Sewage	-	Environment
MCR-5	Escherichia coli O26	NIID080884	100	PRJDB5136	2008	Japan	-	Homo sapiens	Human
MCR-5	Escherichia coli O26:H11	1671	100	PRJDB5571	-	-	-	-	-
MCR-5	Escherichia coli O26:H11	1477	100	PRJDB5571	-	-	-	-	-
MCR-5	Escherichia coli O26:H11	PV1176	100	PRJDB5571	-	-	-	-	-
MCR-5	Escherichia coli O26:H11	10875	100	PRJDB5571	-	-	-	-	-
MCR-5	Escherichia coli O26:H11	08 E 004	100	PRJDB5571	2008	Japan	-	Homo sapiens	Human
MCR-5	Escherichia coli O26:H11	E0444	100	PRJDB5571	2011	Japan	-	Bos taurus	Animal
MCR-5	Escherichia coli O26:H11	E0443	100	PRJDB5571	2011	Japan	-	Bos taurus	Animal
MCR-5	Escherichia coli O26:H11	E0437	100	PRJDB5571	2011	Japan	-	Bos taurus	Animal
MCR-5	Escherichia coli O26:H11	E0439	100	PRJDB5571	2011	Japan	-	Bos taurus	Animal
MCR-5	Escherichia coli O26:H11	10138	100	PRJDB5571	1999	Japan	-	Homo sapiens	Human
MCR-5	Pseudomonas aeruginosa	MRSN12280	100	PRJNA445324	2012	USA	Sacrum	Homo sapiens	Human
MCR-5	Salmonella enterica	STY142	100	PRJEB23875	2012	Italy	swine	-	Animal
MCR-5	Salmonella enterica	12-02546-2	100	PRJNA380110	2012	Germany	Environmental	-	Environment
MCR-5	Salmonella enterica Schwarzengrund	2012CEB3592SAL	100	PRJNA296856	2012	France	boot swab from broiler farm	-	Environment
MCR-8	Klebsiella pneumoniae	PN107	98.93	PRJNA503337	2015	Thailand	-	Chrysomya sp. (blowfly)	Insect
MCR-8	Klebsiella pneumoniae	PN77	98.93	PRJNA503337	2015	Thailand	-	Chrysomya sp. (blowfly)	Insect
MCR-8	Klebsiella pneumoniae	PN79	98.93	PRJNA503337	2015	Thailand	-	Chrysomya sp. (blowfly)	Insect
MCR-8	Klebsiella pneumoniae	PN104	98.93	PRJNA503337	2015	Thailand	-	Chrysomya sp. (blowfly)	Insect
MCR-8	Klebsiella pneumoniae	PN106	98.93	PRJNA503337	2015	Thailand	-	Chrysomya sp. (blowfly)	Insect
MCR-8	Klebsiella pneumoniae	PN110	98.93	PRJNA503337	2015	Thailand	-	Chrysomya sp. (blowfly)	Insect
MCR-8	Klebsiella pneumoniae	PN105	98.93	PRJNA503337	2015	Thailand	-	Chrysomya sp. (blowfly)	Insect
MCR-8	Klebsiella pneumoniae	PN114	98.93	PRJNA503337	2015	Thailand	-	Chrysomya sp. (blowfly)	Insect
MCR-8	Klebsiella pneumoniae	PN120	98.93	PRJNA503337	2015	Thailand	-	Chrysomya sp. (blowfly)	Insect
MCR-8	Klebsiella pneumoniae	PN118	98.93	PRJNA503337	2015	Thailand	-	Chrysomya sp. (blowfly)	Insect
MCR-8	Klebsiella pneumoniae	PN84	98.93	PRJNA503337	2015	Thailand	-	Chrysomya sp. (blowfly)	Insect
MCR-8	Klebsiella pneumoniae	PN81	98.93	PRJNA503337	2015	Thailand	-	Chrysomya sp. (blowfly)	Insect
MCR-8	Klebsiella pneumoniae	PN95	98.93	PRJNA503337	2015	Thailand	-	Chrysomya sp. (blowfly)	Insect
MCR-8	Klebsiella pneumoniae	PN96	98.93	PRJNA503337	2015	Thailand	-	Chrysomya sp. (blowfly)	Insect
MCR-8	Klebsiella pneumoniae	PN97	98.93	PRJNA503337	2015	Thailand	-	Chrysomya sp. (blowfly)	Insect
MCR-8	Klebsiella pneumoniae	PN98	98.93	PRJNA503337	2015	Thailand	-	Chrysomya sp. (blowfly)	Insect
MCR-8	Klebsiella pneumoniae	SCKP020135	98.23	PRJNA353728	2017	China	-	Homo sapiens	Human
MCR-8	Klebsiella pneumoniae	SCKP020136	98.23	PRJNA353728	2017	China	-	Homo sapiens	Human
MCR-8	Klebsiella pneumoniae	SCKP020137	98.23	PRJNA353728	2017	China	-	Homo sapiens	Human
MCR-8	Klebsiella pneumoniae	WCHKP095845	98.23	PRJNA353728	2017	China	-	Homo sapiens	Human
MCR-8	Raoultella ornithinolytica	QDRO2	100	PRJNA486926	2016	China	chicken cloaca	Gallus gallus	Animal
MCR-8	Raoultella ornithinolytica	QDRO1	99.82	PRJNA486926	2016	China	chicken cloaca	Gallus gallus	Animal
MCR-9	Citrobacter farmeri	AUSMDU00008141	100	PRJNA397262	2015	Australia	Rectal swab	Human, Homo sapiens	Human
MCR-9	Citrobacter farmeri	AUSMDU00008141	100	PRJNA397262	2015	Australia	Rectal swab	Human, Homo sapiens	Human
MCR-9	Citrobacter farmeri	AUSMDU00008141	100	PRJNA397262	2015	Australia	Rectal swab	Human, Homo sapiens	Human
MCR-9	Citrobacter farmeri	AUSMDU00008141	100	PRJNA397262	2015	Australia	Rectal swab	Human, Homo sapiens	Human
MCR-9	Citrobacter freundii	AMA 948	100	PRJNA297498	2015	Denmark	urine	Human, Homo sapiens	Human
MCR-9	Citrobacter freundii	AMA 754	100	PRJNA297498	2014	Denmark	pleural fluid	Human, Homo sapiens	Human
MCR-9	Citrobacter freundii	MRSN 11938	100	PRJNA273931	2012	United States	Surveillance Swab	Human, Homo sapiens	Human
MCR-9	Cronobacter sakazakii	GZcsf-1	100	PRJNA450456	2015	China	Brain abscess fluid	Human, Homo sapiens	Human
MCR-9	Cronobacter sakazakii	CS-42	100	PRJNA473381	2006	Canada		Human, Homo sapiens	Human
MCR-9	Cronobacter sakazakii		100	PRJNA397666	2007	China	food	Food	Food
MCR-9	Cronobacter sakazakii		100	PRJNA397666	2013	China	food	Food	Food
MCR-9	Cronobacter sakazakii		100	PRJNA397666	2007	China	food	Food	Food
MCR-9	Cronobacter sakazakii	MOD1_LR735	100	PRJNA258403	2004	USA:IL	Whey protein Concentrate 34	Food	Food
MCR-9	Cronobacter sakazakii	MOD1_LR736	100	PRJNA258403	2004	USA:IL	Whey protein Concentrate 34	Food	Food
MCR-9	Cronobacter sakazakii	MOD1_WNTSBCO4	100	PRJNA258403	2015	USA:MD	Food, Walnut	Food	Food
MCR-9	Cronobacter sakazakii	716	100	PRJNA251817	1994	France	formula	Human	Human
MCR-9	Enterobacter aerogens	e1705	100	PRJEB5065	2007	United Kingdom	Blood	Human, Homo sapiens	Human
MCR-9	Enterobacter cloacae	NCTC11579	100	PRJEB6403	2017		not available: to be reported later
MCR-9	Enterobacter cloacae	e929	100	PRJEB5065	2014		bacterial isolates collected	Human, Homo sapiens	Human
MCR-9	Enterobacter cloacae	e912	100	PRJEB5065	2014		bacterial isolates collected	Human, Homo sapiens	Human
MCR-9	Enterobacter cloacae	e878	100	PRJEB5065	2014		bacterial isolates collected	Human, Homo sapiens	Human
MCR-9	Enterobacter cloacae	e871	100	PRJEB5065	2014		bacterial isolates collected	Human, Homo sapiens	Human
MCR-9	Enterobacter cloacae	e843	100	PRJEB5065	2014		bacterial isolates collected	Human, Homo sapiens	Human
MCR-9	Enterobacter cloacae	e841	100	PRJEB5065	2014		bacterial isolates collected	Human, Homo sapiens	Human
MCR-9	Enterobacter cloacae	e818	100	PRJEB5065	2014		bacterial isolates collected	Human, Homo sapiens	Human
MCR-9	Enterobacter cloacae	e815	100	PRJEB5065	2014		bacterial isolates collected	Human, Homo sapiens	Human
MCR-9	Enterobacter cloacae	e78	100	PRJEB5065	2014		bacterial isolates collected	Human, Homo sapiens	Human
MCR-9	Enterobacter cloacae	e774	100	PRJEB5065	2014		bacterial isolates collected	Human, Homo sapiens	Human
MCR-9	Enterobacter cloacae	e765	100	PRJEB5065	2014		bacterial isolates collected	Human, Homo sapiens	Human
MCR-9	Enterobacter cloacae	e745	100	PRJEB5065	2014		bacterial isolates collected	Human, Homo sapiens	Human
MCR-9	Enterobacter cloacae	e742	100	PRJEB5065	2014		bacterial isolates collected	Human, Homo sapiens	Human
MCR-9	Enterobacter cloacae	e698	100	PRJEB5065	2014		bacterial isolates collected	Human, Homo sapiens	Human
MCR-9	Enterobacter cloacae	e657	100	PRJEB5065	2014		bacterial isolates collected	Human, Homo sapiens	Human
MCR-9	Enterobacter cloacae	e659	100	PRJEB5065	2014		bacterial isolates collected	Human, Homo sapiens	Human
MCR-9	Enterobacter cloacae	e628	100	PRJEB5065	2014		bacterial isolates collected	Human, Homo sapiens	Human
MCR-9	Enterobacter cloacae	e600	100	PRJEB5065	2014		bacterial isolates collected	Human, Homo sapiens	Human
MCR-9	Enterobacter cloacae	e598	100	PRJEB5065	2014		bacterial isolates collected	Human, Homo sapiens	Human
MCR-9	Enterobacter cloacae	e597	100	PRJEB5065	2014		bacterial isolates collected	Human, Homo sapiens	Human
MCR-9	Enterobacter cloacae	e575	100	PRJEB5065	2014		bacterial isolates collected	Human, Homo sapiens	Human
MCR-9	Enterobacter cloacae	e571	100	PRJEB5065	2014		bacterial isolates collected	Human, Homo sapiens	Human
MCR-9	Enterobacter cloacae	e552	100	PRJEB5065	2014		bacterial isolates collected	Human, Homo sapiens	Human
MCR-9	Enterobacter cloacae	e521	100	PRJEB5065	2014		bacterial isolates collected	Human, Homo sapiens	Human
MCR-9	Enterobacter cloacae	e487	100	PRJEB5065	2014		bacterial isolates collected	Human, Homo sapiens	Human
MCR-9	Enterobacter cloacae	e484	100	PRJEB5065	2014		bacterial isolates collected	Human, Homo sapiens	Human
MCR-9	Enterobacter cloacae	e483	100	PRJEB5065	2014		bacterial isolates collected	Human, Homo sapiens	Human
MCR-9	Enterobacter cloacae	e452	100	PRJEB5065	2014		bacterial isolates collected	Human, Homo sapiens	Human
MCR-9	Enterobacter cloacae	e440	100	PRJEB5065	2014		bacterial isolates collected	Human, Homo sapiens	Human
MCR-9	Enterobacter cloacae	e391	100	PRJEB5065	2014		bacterial isolates collected	Human, Homo sapiens	Human
MCR-9	Enterobacter cloacae	e320	100	PRJEB5065	2014		bacterial isolates collected	Human, Homo sapiens	Human
MCR-9	Enterobacter cloacae	e319	100	PRJEB5065	2014		bacterial isolates collected	Human, Homo sapiens	Human
MCR-9	Enterobacter cloacae	e316	100	PRJEB5065	2014		bacterial isolates collected	Human, Homo sapiens	Human
MCR-9	Enterobacter cloacae	e318	100	PRJEB5065	2014		bacterial isolates collected	Human, Homo sapiens	Human
MCR-9	Enterobacter cloacae	e264	100	PRJEB5065	2014		bacterial isolates collected	Human, Homo sapiens	Human
MCR-9	Enterobacter cloacae	e2282	100	PRJEB5065	2014		bacterial isolates collected	Human, Homo sapiens	Human
MCR-9	Enterobacter cloacae	e2260	100	PRJEB5065	2014		bacterial isolates collected	Human, Homo sapiens	Human
MCR-9	Enterobacter cloacae	e2276	100	PRJEB5065	2014		bacterial isolates collected	Human, Homo sapiens	Human
MCR-9	Enterobacter cloacae	e2144	100	PRJEB5065	2014		bacterial isolates collected	Human, Homo sapiens	Human
MCR-9	Enterobacter cloacae	e2054	100	PRJEB5065	2014		bacterial isolates collected	Human, Homo sapiens	Human
MCR-9	Enterobacter cloacae	e1983	100	PRJEB5065	2014		bacterial isolates collected	Human, Homo sapiens	Human
MCR-9	Enterobacter cloacae	e1985	100	PRJEB5065	2014		bacterial isolates collected	Human, Homo sapiens	Human
MCR-9	Enterobacter cloacae	e1821	100	PRJEB5065	2014		bacterial isolates collected	Human, Homo sapiens	Human
MCR-9	Enterobacter cloacae	e1795	100	PRJEB5065	2014	United Kingdom	blood	Human, Homo sapiens	Human
MCR-9	Enterobacter cloacae	e1774	100	PRJEB5065	2014		bacterial isolates collected	Human, Homo sapiens	Human
MCR-9	Enterobacter cloacae	e1728	100	PRJEB5065	2014		bacterial isolates collected	Human, Homo sapiens	Human
MCR-9	Enterobacter cloacae	e1713	100	PRJEB5065	2014		bacterial isolates collected	Human, Homo sapiens	Human
MCR-9	Enterobacter cloacae	e1623	100	PRJEB5065	2014		bacterial isolates collected	Human, Homo sapiens	Human
MCR-9	Enterobacter cloacae	e1627	100	PRJEB5065	2014	United Kingdom	bacterial isolates collected	Human, Homo sapiens	Human
MCR-9	Enterobacter cloacae	e1563	100	PRJEB5065	2014	United Kingdom	bacterial isolates collected	Human, Homo sapiens	Human
MCR-9	Enterobacter cloacae	e1488	100	PRJEB5065	2014	United Kingdom	bacterial isolates collected	Human, Homo sapiens	Human
MCR-9	Enterobacter cloacae	e1517	100	PRJEB5065	2014	United Kingdom	bacterial isolates collected	Human, Homo sapiens	Human
MCR-9	Enterobacter cloacae	e1486	100	PRJEB5065	2014	United Kingdom	bacterial isolates collected	Human, Homo sapiens	Human
MCR-9	Enterobacter cloacae	e1464	100	PRJEB5065	2014	United Kingdom	bacterial isolates collected	Human, Homo sapiens	Human
MCR-9	Enterobacter cloacae	e1481	100	PRJEB5065	2014	United Kingdom	bacterial isolates collected	Human, Homo sapiens	Human
MCR-9	Enterobacter cloacae	e1379	100	PRJEB5065	2014	United Kingdom	bacterial isolates collected	Human, Homo sapiens	Human
MCR-9	Enterobacter cloacae	e1356	100	PRJEB5065	2014	United Kingdom	bacterial isolates collected	Human, Homo sapiens	Human
MCR-9	Enterobacter cloacae	e1340	100	PRJEB5065	2014	United Kingdom	bacterial isolates collected	Human, Homo sapiens	Human
MCR-9	Enterobacter cloacae	e1333	100	PRJEB5065	2014	United Kingdom	bacterial isolates collected	Human, Homo sapiens	Human
MCR-9	Enterobacter cloacae	e1316	100	PRJEB5065	2014	United Kingdom	bacterial isolates collected	Human, Homo sapiens	Human
MCR-9	Enterobacter cloacae	e1234	100	PRJEB5065	2014	United Kingdom	bacterial isolates collected	Human, Homo sapiens	Human
MCR-9	Enterobacter cloacae	e1155	100	PRJEB5065	2014	United Kingdom	bacterial isolates collected	Human, Homo sapiens	Human
MCR-9	Enterobacter cloacae	e1070	100	PRJEB5065	2014	United Kingdom	bacterial isolates collected	Human, Homo sapiens	Human
MCR-9	Enterobacter cloacae	e1025	100	PRJEB5065	2014	United Kingdom	bacterial isolates collected	Human, Homo sapiens	Human
MCR-9	Enterobacter cloacae	e1105	100	PRJEB5065	2014	United Kingdom	bacterial isolates collected	Human, Homo sapiens	Human
MCR-9	Enterobacter cloacae	e1267	100	PRJEB5065	2014	United Kingdom	bacterial isolates collected	Human, Homo sapiens	Human
MCR-9	Enterobacter cloacae	e1195	100	PRJEB5065	2014	United Kingdom	bacterial isolates collected	Human, Homo sapiens	Human
MCR-9	Enterobacter cloacae	e1213	100	PRJEB5065	2014	United Kingdom	bacterial isolates collected	Human, Homo sapiens	Human
MCR-9	Enterobacter cloacae	e1091	100	PRJEB5065	2014	United Kingdom	bacterial isolates collected	Human, Homo sapiens	Human
MCR-9	Enterobacter cloacae	e1092	100	PRJEB5065	2014	United Kingdom	bacterial isolates collected	Human, Homo sapiens	Human
MCR-9	Enterobacter cloacae	e1219	100	PRJEB5065	2014	United Kingdom	bacterial isolates collected	Human, Homo sapiens	Human
MCR-9	Enterobacter cloacae	e1243	100	PRJEB5065	2014	United Kingdom	bacterial isolates collected	Human, Homo sapiens	Human
MCR-9	Enterobacter cloacae	e1125	100	PRJEB5065	2014	United Kingdom	bacterial isolates collected	Human, Homo sapiens	Human
MCR-9	Enterobacter cloacae	AR_0032	100	PRJNA316321
MCR-9	Enterobacter cloacae	99B3	100	PRJNA472443	2016	France	rectal swab	Human, Homo sapiens	Human
MCR-9	Enterobacter cloacae	20710	100	PRJNA476055	2011	China	sptum	Human, Homo sapiens	Human
MCR-9	Enterobacter cloacae	20712	100	PRJNA476055	2011	China	secretion	Human, Homo sapiens	Human
MCR-9	Enterobacter cloacae	AR_0448	100	PRJNA316321
MCR-9	Enterobacter cloacae	Ek3147	100	PRJNA470769	2017	Spain	urine	Human, Homo sapiens	Human
MCR-9	Enterobacter cloacae	AR_0154	100	PRJNA292902
MCR-9	Enterobacter cloacae	TUM9991	100	PRJDB6851	2010	Japan		Human, Homo sapiens	Human
MCR-9	Enterobacter cloacae	78	100	PRJNA421733	2014	United States	respiratory	Human, Homo sapiens	Human
MCR-9	Enterobacter cloacae	171	100	PRJNA421733	2013	United States	urine	Human, Homo sapiens	Human
MCR-9	Enterobacter cloacae	amazonensis	100	PRJNA448460	2016	Brazil	Wastewater urban river with its source beginning on the industrial district	Environment	Environment
MCR-9	Enterobacter cloacae	ECNIH12	100	PRJNA430813	2016	United States	patients and hospital environment	Human, Homo sapiens	Human
MCR-9	Enterobacter cloacae	ECNIH14	100	PRJNA430813	2016	United States	patients and hospital environment	Human, Homo sapiens	Human
MCR-9	Enterobacter cloacae	ECNIH8	100	PRJNA430813	2011	United States	patients and hospital environment	Human, Homo sapiens	Human
MCR-9	Enterobacter cloacae	TREC1	100	PRJNA421800	2017		blood	Human, Homo sapiens	Human
MCR-9	Enterobacter cloacae	ECC3393	100	PRJNA383602	2011	China	sputum	Human, Homo sapiens	Human
MCR-9	Enterobacter cloacae	ECC1950	100	PRJNA383602	2011	China	sputum	Human, Homo sapiens	Human
MCR-9	Enterobacter cloacae	ECC1875	100	PRJNA383602		China		Human, Homo sapiens	Human
MCR-9	Enterobacter cloacae	ECC3382	100	PRJNA383602	2011	China	sputum	Human, Homo sapiens	Human
MCR-9	Enterobacter cloacae	ECC3402	100	PRJNA383602	2011	China	sputum	Human, Homo sapiens	Human
MCR-9	Enterobacter cloacae	ECC3408	100	PRJNA383602	2011	China	sputum	Human, Homo sapiens	Human
MCR-9	Enterobacter cloacae	MS7884A	100	PRJNA383436	2015	Australia	endotracheal tube	Human, Homo sapiens	Human
MCR-9	Enterobacter cloacae	MS7884A	100	PRJNA383436	2015	Australia	endotracheal tube	Human, Homo sapiens	Human
MCR-9	Enterobacter cloacae	MS7884A	100	PRJNA383436	2015	Australia	endotracheal tube	Human, Homo sapiens	Human
MCR-9	Enterobacter cloacae	MS7884A	100	PRJNA383436	2015	Australia	endotracheal tube	Human, Homo sapiens	Human
MCR-9	Enterobacter cloacae	SMART_1493	100	PRJNA259658	2014	Vietnam	abdomen	Human, Homo sapiens	Human
MCR-9	Enterobacter cloacae	85_ECLO	100	PRJNA267549		United States		Human, Homo sapiens	Human
MCR-9	Enterobacter cloacae	77_ECLO	100	PRJNA267549		United States		Human, Homo sapiens	Human
MCR-9	Enterobacter cloacae	683_ECLO	100	PRJNA267549		United States		Human, Homo sapiens	Human
MCR-9	Enterobacter cloacae	GN02616	100	PRJNA259658	2007	United States	bodily fluid	Human, Homo sapiens	Human
MCR-9	Enterobacter cloacae	MNCRE19	100	PRJNA272863	2011	United States	Peritoneal	Human, Homo sapiens	Human
MCR-9	Enterobacter cloacae	Ecl1	100	PRJNA259809	2013	Australia	endotracheal aspirate	Human, Homo sapiens	Human
MCR-9	Enterobacter cloacae	ECNIH2	100	PRJNA202893	2012	United States	sink drain	Human, Homo sapiens	Human
MCR-9	Enterobacter cloacae	C45-chromosome	100	PRJEB25613	2014	France	hospital	Human, Homo sapiens	Human
MCR-9	Enterobacter cloacae	e939	100	PRJEB5065	2014		bacterial isolates collected	Human, Homo sapiens	Human
MCR-9	Enterobacter cloacae	e917	100	PRJEB5065	2014		bacterial isolates collected	Human, Homo sapiens	Human
MCR-9	Enterobacter cloacae	e914	100	PRJEB5065	2014		bacterial isolates collected	Human, Homo sapiens	Human
MCR-9	Enterobacter cloacae	e716	100	PRJEB5065	2014		bacterial isolates collected	Human, Homo sapiens	Human
MCR-9	Enterobacter cloacae	e458	100	PRJEB5065	2014		bacterial isolates collected	Human, Homo sapiens	Human
MCR-9	Enterobacter cloacae	e400	100	PRJEB5065	2014		bacterial isolates collected	Human, Homo sapiens	Human
MCR-9	Enterobacter cloacae	e395	100	PRJEB5065	2014		bacterial isolates collected	Human, Homo sapiens	Human
MCR-9	Enterobacter cloacae	e2473	100	PRJEB5065	2014		bacterial isolates collected	Human, Homo sapiens	Human
MCR-9	Enterobacter cloacae	e2161	100	PRJEB5065	2014		bacterial isolates collected	Human, Homo sapiens	Human
MCR-9	Enterobacter cloacae	e1784	100	PRJEB5065	2014		bacterial isolates collected	Human, Homo sapiens	Human
MCR-9	Enterobacter cloacae	e1676	100	PRJEB5065	2014	United Kingdom	bacterial isolates collected	Human, Homo sapiens	Human
MCR-9	Enterobacter cloacae	e147	100	PRJEB5065	2014	United Kingdom	bacterial isolates collected	Human, Homo sapiens	Human
MCR-9	Enterobacter cloacae	e1387	100	PRJEB5065	2014	United Kingdom	bacterial isolates collected	Human, Homo sapiens	Human
MCR-9	Enterobacter cloacae	e1386	100	PRJEB5065	2014	United Kingdom	bacterial isolates collected	Human, Homo sapiens	Human
MCR-9	Enterobacter cloacae	e1285	100	PRJEB5065	2014	United Kingdom	bacterial isolates collected	Human, Homo sapiens	Human
MCR-9	Enterobacter cloacae	e1222	100	PRJEB5065	2014	United Kingdom	bacterial isolates collected	Human, Homo sapiens	Human
MCR-9	Enterobacter cloacae	e1227	100	PRJEB5065	2014	United Kingdom	bacterial isolates collected	Human, Homo sapiens	Human
MCR-9	Enterobacter cloacae	HBY	100	PRJNA394616	2017	China	blood	Human, Homo sapiens	Human
MCR-9	Enterobacter cloacae	ECC1752	100	PRJNA383602		China		Human, Homo sapiens	Human
MCR-9	Enterobacter cloacae	ECC1097	100	PRJNA383602	2010	China	urine	Human, Homo sapiens	Human
MCR-9	Enterobacter cloacae	ECC3380	100	PRJNA383602	2011	China	sputum	Human, Homo sapiens	Human
MCR-9	Enterobacter cloacae	ECC3137	100	PRJNA383602		China		Human, Homo sapiens	Human
MCR-9	Enterobacter cloacae	22ES	99.81	PRJNA396838	2013	Romania	wound pus	Human, Homo sapiens	Human
MCR-9	Enterobacter cloacae	EN3287	100	PRJNA393804	2015	China	blood	Human, Homo sapiens	Human
MCR-9	Enterobacter cloacae	ECC1840	100	PRJNA383602		China		Human, Homo sapiens	Human
MCR-9	Enterobacter cloacae	e1837	100	PRJEB5065	2014		bacterial isolates collected	Human, Homo sapiens	Human
MCR-9	Escherichia coli	68A	100	PRJEB28020	2018	France	Rectal swab	Human, Homo sapiens	Human
MCR-9	Escherichia coli	LM33	100	PRJEB9970		France	ventilated associated patient	Human, Homo sapiens	Human
MCR-9	Escherichia coli	AVC107	100	PRJNA479542	2009	Australia		Turkey, Meleagris gallopavo	Animal
MCR-9	Escherichia coli	MOD1-EC6168	100	PRJNA230969	2012	United States	Intestine-Large	Pig, Sus scrofa	Animal
MCR-9	Escherichia coli	MOD1-EC6024	100	PRJNA230969	2010	United States	Enviroment	Environment	Environment
MCR-9	Escherichia coli	MOD1-EC6071	100	PRJNA230969	2011	United States	Enviroment	Environment	Environment
MCR-9	Escherichia coli	MOD1-EC5147	100	PRJNA230969	2007	United States	bladder	Horse, Equus caballus	Animal
MCR-9	Escherichia coli	SN5	100	PRJNA281568	2014	Australia	Sputum	Human, Homo sapiens	Human
MCR-9	Escherichia coli	BIDMC 82	100	PRJNA234268	2013	United States	urine	Human, Homo sapiens	Human
MCR-9	Escherichia coli	BIDMC 6	100	PRJNA202007	2010	United States	BILE	Human, Homo sapiens	Human
MCR-9	Escherichia coli	BIDMC 2B	100	PRJNA202003	2010	United States	Blood culture	Human, Homo sapiens	Human
MCR-9	Escherichia coli	BIDMC 3	100	PRJNA202004	2009	United States	SWAB, abdominal incision	Human, Homo sapiens	Human
MCR-9	Escherichia coli	BIDMC 9	100	PRJNA202011	2009	United States	Urine	Human, Homo sapiens	Human
MCR-9	Escherichia coli	BIDMC 15	100	PRJNA202019	2010	United States	SWAB, ABDOMEN	Human, Homo sapiens	Human
MCR-9	Escherichia coli	BIDMC 17A	100	PRJNA202021	2009	United States	Blood culture	Human, Homo sapiens	Human
MCR-9	Escherichia coli	BIDMC 17B	100	PRJNA202022	2009	United States	PERITONEAL FLUID	Human, Homo sapiens	Human
MCR-9	Escherichia coli	BIDMC 19A	100	PRJNA202027	2010	United States	bronchioalveolar lavage; Bronchoalveolar lavage	Human, Homo sapiens	Human
MCR-9	Escherichia coli	BIDMC 19B	100	PRJNA202028	2010	United States	Urine	Human, Homo sapiens	Human
MCR-9	Escherichia coli	BIDMC 43a	100	PRJNA219249	2012	United States	Blood culture	Human, Homo sapiens	Human
MCR-9	Escherichia coli	BIDMC 43b	100	PRJNA219250	2012	United States	Blood culture	Human, Homo sapiens	Human
MCR-9	Escherichia coli	BIDMC 19C	100	PRJNA202029	2010	United States	Urine	Human, Homo sapiens	Human
MCR-9	Escherichia coli	UMEA 3318-1	100	PRJNA186343	1995	Sweden	urine	Human, Homo sapiens	Human
MCR-9	Escherichia coli	KTE156	100	PRJNA165003	2010	Denmark	faecal	Human, Homo sapiens	Human
MCR-9	Klebsiella oxytoca	k1300	100	PRJEB5065	2006		bacterial isolates collected	Human, Homo sapiens	Human
MCR-9	Klebsiella oxytoca	k2059	100	PRJEB5065	2009		bacterial isolates collected
MCR-9	Klebsiella oxytoca	H4	100	PRJNA451179	2014		tissue	Human, Homo sapiens	Human
MCR-9	Klebsiella oxytoca	H6	100	PRJNA451179	2014		urine	Human, Homo sapiens	Human
MCR-9	Klebsiella oxytoca	SN1015-66	100	PRJNA451179	2015		river		Environment
MCR-9	Klebsiella oxytoca	CAV1015	100	PRJNA246471	2007-08	United States	Blood	Human, Homo sapiens	Human
MCR-9	Klebsiella oxytoca	CAV1099	100	PRJNA246471	2009-04	United States	Perirectal	Human, Homo sapiens	Human
MCR-9	Klebsiella oxytoca	CAV1335	100	PRJNA246471	2010-12	United States	Urine/Genitourinary	Human, Homo sapiens	Human
MCR-9	Klebsiella pneumoniae	EuSCAPE_ME020	100	PRJEB10018	2013	Montenegro	Urine	Human, Homo sapiens	Human
MCR-9	Klebsiella pneumoniae	EuSCAPE_ME018	100	PRJEB10018	2014	Montenegro	Urine	Human, Homo sapiens	Human
MCR-9	Klebsiella pneumoniae	EuSCAPE_ME015	100	PRJEB10018	2014	Montenegro	Blood	Human, Homo sapiens	Human
MCR-9	Klebsiella pneumoniae	EuSCAPE_ME013	100	PRJEB10018	2014	Montenegro	Lower Respiratory Tract Secrection	Human, Homo sapiens	Human
MCR-9	Klebsiella pneumoniae	EuSCAPE_ME017	100	PRJEB10018	2014	Montenegro	Other (tube)	Human, Homo sapiens	Human
MCR-9	Klebsiella pneumoniae	EuSCAPE_ME014	100	PRJEB10018	2014	Montenegro	Wound Secretion	Human, Homo sapiens	Human
MCR-9	Klebsiella pneumoniae	EuSCAPE_ME016	100	PRJEB10018	2014	Montenegro	Other (tube)	Human, Homo sapiens	Human
MCR-9	Klebsiella pneumoniae	EuSCAPE_ME010	100	PRJEB10018	2014	Montenegro	Other (tracheoflex)	Human, Homo sapiens	Human
MCR-9	Klebsiella pneumoniae	EuSCAPE_ME011	100	PRJEB10018	2014	Montenegro	Other (tube)	Human, Homo sapiens	Human
MCR-9	Klebsiella pneumoniae	EuSCAPE_ME007	100	PRJEB10018	2014	Montenegro	Other (central venous catheter)	Human, Homo sapiens	Human
MCR-9	Klebsiella pneumoniae	EuSCAPE_ME008	100	PRJEB10018	2014	Montenegro	Blood	Human, Homo sapiens	Human
MCR-9	Klebsiella pneumoniae	EuSCAPE_ME005	100	PRJEB10018	2014	Montenegro	Other (tracheoflex)	Human, Homo sapiens	Human
MCR-9	Klebsiella pneumoniae	EuSCAPE_ME004	100	PRJEB10018	2014	Montenegro	Blood	Human, Homo sapiens	Human
MCR-9	Klebsiella pneumoniae	EuSCAPE_PL003	100	PRJEB10018	2014	Poland	Urine	Human, Homo sapiens	Human
MCR-9	Klebsiella pneumoniae	EuSCAPE_RO001	100	PRJEB10018				Human, Homo sapiens	Human
MCR-9	Klebsiella pneumoniae	EuSCAPE_RS046	100	PRJEB10018				Human, Homo sapiens	Human
MCR-9	Klebsiella pneumoniae	EuSCAPE_RO052	100	PRJEB10018				Human, Homo sapiens	Human
MCR-9	Klebsiella pneumoniae	PB463	100	PRJEB11403	2015	Thailand	urine	Human, Homo sapiens	Human
MCR-9	Klebsiella pneumoniae	PB509	100	PRJEB11403	2015	Thailand	sputum	Human, Homo sapiens	Human
MCR-9	Klebsiella pneumoniae	k1821	100	PRJEB5065	2008	United Kingdom	Blood	Human, Homo sapiens	Human
MCR-9	Klebsiella pneumoniae	k1319	100	PRJEB5065	2006	United Kingdom	Blood	Human, Homo sapiens	Human
MCR-9	Klebsiella pneumoniae	k2328	100	PRJEB5065	2010	United Kingdom	bacterial isolates collected	Human, Homo sapiens	Human
MCR-9	Klebsiella pneumoniae	k2288	100	PRJEB5065	2010	United Kingdom	Blood	Human, Homo sapiens	Human
MCR-9	Klebsiella pneumoniae	k2286	100	PRJEB5065	2010	United Kingdom	Blood	Human, Homo sapiens	Human
MCR-9	Klebsiella pneumoniae	DLL7528	100	PRJNA430462	2015	Australia	feces	Human, Homo sapiens	Human
MCR-9	Klebsiella pneumoniae	TUM1469	100	PRJDB6851	2000	Japan		Human, Homo sapiens	Human
MCR-9	Klebsiella pneumoniae	DS32358_14	100	PRJNA414678	2014	Singapore	Rectal	Human, Homo sapiens	Human
MCR-9	Klebsiella pneumoniae	WBB417	100	PRJNA360179		Singapore	Rectal	Human, Homo sapiens	Human
MCR-9	Klebsiella pneumoniae	AMA 782	100	PRJNA297498	2014	Denmark	pleural fluid	Human, Homo sapiens	Human
MCR-9	Klebsiella pneumoniae	EuSCAPE_ES237	100	PRJEB10018	2014	Spain	Urine	Human, Homo sapiens	Human
MCR-9	Klebsiella pneumoniae	EuSCAPE_ES229	100	PRJEB10018	2014	Spain	Lower Respiratory Tract Secrection	Human, Homo sapiens	Human
MCR-9	Klebsiella pneumoniae	EuSCAPE_ES225	100	PRJEB10018	2014	Spain	Lower Respiratory Tract Secrection	Human, Homo sapiens	Human
MCR-9	Klebsiella pneumoniae	EuSCAPE_ES094	100	PRJEB10018	2014	Spain	Wound Secretion	Human, Homo sapiens	Human
MCR-9	Klebsiella pneumoniae	EuSCAPE_ES065	100	PRJEB10018	2013	Spain	Urine	Human, Homo sapiens	Human
MCR-9	Klebsiella pneumoniae	EuSCAPE_BE109	100	PRJEB10018	2014	Belgium	Urine	Human, Homo sapiens	Human
MCR-9	Klebsiella pneumoniae	EuSCAPE_BE108	100	PRJEB10018	2014	Belgium	Lower Respiratory Tract Secrection	Human, Homo sapiens	Human
MCR-9	Klebsiella pneumoniae	EuSCAPE_SI009	100	PRJEB10018				Human, Homo sapiens	Human
MCR-9	Klebsiella pneumoniae	EuSCAPE_DK017	100	PRJEB10018	2014	Denmark	Urine	Human, Homo sapiens	Human
MCR-9	Klebsiella pneumoniae	EuSCAPE_ES107	100	PRJEB10018	2014	Spain	Wound Secretion	Human, Homo sapiens	Human
MCR-9	Klebsiella pneumoniae	EuSCAPE_ES187	100	PRJEB10018	2014	Spain	Urine	Human, Homo sapiens	Human
MCR-9	Klebsiella pneumoniae	k1154	100	PRJEB5065	2005	United Kingdom	Blood	Human, Homo sapiens	Human
MCR-9	Klebsiella pneumoniae	H3	100	PRJNA451179	2014	Sweden	feces	Human, Homo sapiens	Human
MCR-9	Proteus mirabilis	WGLW6	100	PRJNA169468				Human, Homo sapiens	Human
MCR-9	Salmonella enterica	50264	99.81	PRJNA275139
MCR-9	Salmonella enterica	BCW_2868	100	PRJNA203445
MCR-9	Salmonella enterica	50264	100	PRJNA275139
MCR-9	Salmonella enterica	0307-213	100	PRJNA285350	2003	United States	Stool	Equine	Animal
MCR-9	Salmonella enterica	BCW_2198	100	PRJNA203445	2011	United States	Ground Turkey
MCR-9	Salmonella enterica	BCW_2179	100	PRJNA203445	2011	United States	Ground Turkey
MCR-9	Salmonella enterica	BCW_2178	100	PRJNA203445	2011	United States	Ground Turkey
MCR-9	Salmonella enterica	BCW_2512	100	PRJNA203445
MCR-9	Salmonella enterica	BCW_4351	100	PRJNA203445	2010	United States		Human, Homo sapiens	Human
MCR-9	Salmonella enterica	BCW_4347	100	PRJNA203445	2010	United States		Human, Homo sapiens	Human
MCR-9	Salmonella enterica	BCW_2666	100	PRJNA203445	2011	Ethiopia	Human	Human, Homo sapiens	Human
MCR-9	Salmonella enterica	R9_3274_R1	100	PRJNA308370	2010	United States	Stool	Human, Homo sapiens	Human
MCR-9	Salmonella enterica	15-SA01028	100	PRJNA348571	2015	Germany	minced meat	Human, Homo sapiens	Human
MCR-9	Salmonella enterica	16-SA00749	100	PRJNA348570	2016	Germany	Piglet
MCR-9	Salmonella enterica	MDH-8	100	PRJNA312617	2006	United States	Stool	Human, Homo sapiens	Human
MCR-9	Salmonella enterica	STY6	100	PRJEB23875	2013	Italy	Human	Human, Homo sapiens	Human
MCR-9	Salmonella enterica	STY5	100	PRJEB23875	2013	Italy	Human	Human, Homo sapiens	Human
MCR-9	Salmonella enterica	STY150	100	PRJEB23875	2012	Italy	Swine		Animal
MCR-9	Salmonella enterica	CFSAN074091	100	PRJNA186035	2016	United States	environmental		Environment
MCR-9	Salmonella enterica	CFSAN071949	100	PRJNA419416	2016	United States	environmental		Environment
MCR-9	Salmonella enterica	CFSAN071947	100	PRJNA419416	2016	United States	environmental		Environment
MCR-9	Salmonella enterica	CFSAN071946	100	PRJNA419416	2016	United States	Animal Feed		Food
MCR-9	Salmonella enterica	CFSAN071951	100	PRJNA419416	2016	United States	environmental		Environment
MCR-9	Salmonella enterica	CFSAN071950	100	PRJNA419416	2016	United States	environmental		Environment
MCR-9	Salmonella enterica	SA20094620	100	PRJNA354244
MCR-9	Salmonella enterica	53	100	PRJNA433689	2008	United States	feces	Horse, Equus caballus	Animal
MCR-9	Salmonella enterica	74	100	PRJNA433689	2008	United States	feces	Horse, Equus caballus	Animal
MCR-9	Salmonella enterica	96	100	PRJNA433689	2008	United States	feces	Horse, Equus caballus	Animal
MCR-9	Salmonella enterica	122	100	PRJNA433689	2009	United States	feces	Horse, Equus caballus	Animal
MCR-9	Salmonella enterica	131	100	PRJNA433689	2010	United States	feces	Horse, Equus caballus	Animal
MCR-9	Salmonella enterica	167	100	PRJNA433689	2011	United States	feces	Horse, Equus caballus	Animal
MCR-9	Salmonella enterica	35	100	PRJNA433689	2007	United States	feces	Horse, Equus caballus	Animal
MCR-9	Salmonella enterica	227	100	PRJNA433689	2014	United States	feces	Horse, Equus caballus	Animal
MCR-9	Salmonella enterica	241	100	PRJNA433689	2015	United States	feces	Horse, Equus caballus	Animal
MCR-9	Salmonella enterica	361154004	100	PRJNA186035	2009	United States	Shelled Pistachios		Food
MCR-9	Salmonella enterica	12-01738	100	PRJNA437849	2012	Germany	wild bird		Animal
MCR-9	Salmonella enterica	F70H3	100	PRJNA449363	2015	United States	swine		Animal
MCR-9	Salmonella enterica	F70H2	100	PRJNA449363	2015	United States	swine		Animal
MCR-9	Salmonella enterica	F70H1	100	PRJNA449363	2015	United States	swine		Animal
MCR-9	Salmonella enterica	CFSAN018747	100	PRJNA186035		Czech Republic			Animal
MCR-9	Salmonella enterica	15-SA01028	100	PRJNA348571	2015	Germany	minced meat	Animal	Animal
MCR-9	Salmonella enterica	09-036813-1A	100	PRJNA298211	2009	Canada	Equine Body Fluid/Excretion	Horse, Equus caballus	Animal
MCR-9	Salmonella enterica	CVM N42487	100	PRJNA242614	2012	United States	Chicken Breast	Animal	Animal
MCR-9	Salmonella enterica	CVM N31846	100	PRJNA242614	2011	United States	Pork Chops	Animal	Animal
MCR-9	Salmonella enterica	CVM N31844	100	PRJNA242614	2011	United States	Ground Turkey	Food	Food
MCR-9	Salmonella enterica	CVM N31415	100	PRJNA242614	2011	United States	Ground Turkey	Food	Food
MCR-9	Salmonella enterica	CVM N29377	100	PRJNA242614	2011	United States	Ground Turkey	Food	Food
MCR-9	Salmonella enterica	CVM N29369	100	PRJNA242614	2011	United States	Ground Turkey	Food	Food
MCR-9	Salmonella enterica	CVM N41900	100	PRJNA242614	2012	United States	Ground Turkey	Food	Food
MCR-9	Salmonella enterica	CVM N32763	100	PRJNA242614	2011	United States	Ground Turkey	Food	Food
MCR-9	Salmonella enterica	CVM N32750	100	PRJNA242614	2011	United States	Ground Turkey	Food	Food
MCR-9	Salmonella enterica	CVM N31414	100	PRJNA242614	2011	United States	Ground Turkey	Food	Food
MCR-9	Salmonella enterica	CVM N29360	100	PRJNA242614	2011	United States	Ground Turkey	Food	Food
MCR-9	Salmonella enterica	CVM 43839	100	PRJNA242614	2012	United States	clinical sample	Human, Homo sapiens	Human
MCR-9	Salmonella enterica	50272	100	PRJNA275139
MCR-9	Salmonella enterica	50270	100	PRJNA275139
MCR-9	Salmonella enterica	50265	100	PRJNA275139
MCR-9	Salmonella enterica	50263	100	PRJNA275139
MCR-9	Salmonella enterica	50262	100	PRJNA275139
MCR-9	Salmonella enterica	CVM N51271	100	PRJNA242614	2013	United States	Ground Turkey	Food	Food
MCR-9	Salmonella enterica	CVM N51291	100	PRJNA242614	2013	United States	Ground Turkey	Food	Food
MCR-9	Salmonella enterica	CVM N50423	100	PRJNA242614	2013	United States	Ground Turkey	Food	Food
MCR-9	Salmonella enterica	CVM N47719	100	PRJNA242614	2013	United States	Ground Turkey	Food	Food
MCR-9	Salmonella enterica	CVM N46832	100	PRJNA242614	2013	United States	Ground Turkey	Food	Food
MCR-9	Salmonella enterica	CVM N46830	100	PRJNA242614	2013	United States	Ground Turkey	Food	Food
MCR-9	Salmonella enterica	CVM N46823	100	PRJNA242614	2013	United States	Ground Turkey	Food	Food
MCR-9	Salmonella enterica	CVM N45953	100	PRJNA242614	2013	United States	Ground Turkey	Food	Food
MCR-9	Salmonella enterica	CVM N45926	100	PRJNA242614	2013	United States	Ground Turkey	Food	Food
MCR-9	Salmonella enterica	CVM N45394	100	PRJNA242614	2013	United States	Ground Turkey	Food	Food
MCR-9	Salmonella enterica	CVM N43461	100	PRJNA242614	2013	United States	Ground Turkey	Food	Food
MCR-9	Salmonella enterica	CVM N43456	100	PRJNA242614	2013	United States	Ground Turkey	Food	Food
MCR-9	Salmonella enterica	361154004	100	PRJNA46909		United States
MCR-9	Salmonella enterica	CFSAN002050	100	PRJNA184141	9/20/12	United States	Food	Food	Food
MCR-9	Salmonella enterica	CFSAN002050	100	PRJNA184141	9/20/12	United States	Food	Food	Food
MCR-9	Salmonella enterica	CFSAN002050	100	PRJNA184141	2012		Fresh alfalfa sprouts	Environment	Environment
MCR-9	Salmonella enterica	50264	99.81	PRJNA275139
MCR-9	Serratia marcescens	SM1978	100	PRJEB16676
MCR-9	Serratia marcescens	at10508	100	PRJNA395801	2017	Austria	lavage	Human, Homo sapiens	Human
MCR-9	Serratia marcescens	9580	99.814	PRJNA396838	2015	Romania	urine	Human, Homo sapiens	Human
